# Supplementary material for: Tibolone Administration Is Associated with Enhanced Motor Recovery and Decreased Cell-Specific NOX2 and NOX4 Immunoreactivity in a Rat Model of Traumatic Spinal Cord Injury
Source: Brain Sci. 2026 Jul 1;16(7):711. doi: 10.3390/brainsci16070711 (PMC13406349; doi:10.3390/brainsci16070711)
Supplement: Supplementary file 1 [file brainsci-16-00711-s001.zip]

Archive with 1 entries (1 files):
- brainsci-4275961-supplementary.pdf
